# Supplementary material for: Constructing Schwartz values framework using the Rokeach values survey: Human value measurement in the longitudinal internet survey for social sciences
Source: PLoS One. 2025 Aug 12;20(8):e0329179. doi: 10.1371/journal.pone.0329179 (PMC12342246; doi:10.1371/journal.pone.0329179)
Supplement: S1 Fig — MDS Projections, Heatmaps, and Procrustes Rotation Figures. (ZIP) [file pone.0329179.s001.zip]

Archive with 32 entries (32 files):
- Renamed Files/Fig12.tif
- Renamed Files/Fig13.tif
- Renamed Files/Fig14.tif
- Renamed Files/Fig15.tif
- Renamed Files/Fig16.tif
- Renamed Files/Fig17.tif
- Renamed Files/Fig18.tif
- Renamed Files/Fig19.tif
- Renamed Files/Fig20.tif
- Renamed Files/Fig11.tif
- Renamed Files/Fig26.tif
- Renamed Files/Fig23.tif
- Renamed Files/Fig24.tif
- Renamed Files/Fig21.tif
- Renamed Files/Fig22.tif
- Renamed Files/Fig29.tif
- Renamed Files/Fig30.tif
- Renamed Files/Fig27.tif
- Renamed Files/Fig28.tif
- Renamed Files/Fig25.tif
- Renamed Files/Fig5.tif
- Renamed Files/Fig6.tif
- Renamed Files/Fig7.tif
- Renamed Files/Fig8.tif
- Renamed Files/Fig9.tif
- Renamed Files/Fig10.tif
- Renamed Files/Fig1.tif
- Renamed Files/Fig2.tif
- Renamed Files/Fig3.tif
- Renamed Files/Fig4.tif
- Renamed Files/Fig32.tif
- Renamed Files/Fig31.tif
